# Supplementary material for: Relative Importance of Climate Variables to Population Vital Rates: A Quantitative Synthesis for the Lesser Prairie-Chicken
Source: PLoS One. 2016 Sep 29;11(9):e0163585. doi: 10.1371/journal.pone.0163585 (PMC5042413; doi:10.1371/journal.pone.0163585)
Supplement: S2 File — (CSV) [file pone.0163585.s002.csv]

Paper	State	Year(s)	Time Period	Site Location	Demographic Rate	Sex	Age	N	Estimate	Location in paper of info	Habitat	Weather Station	drought	DT90	DX32	DT00	DT32	DP01	DP10	EMXP	MXSD	TPCP	TSNW	EMXT	EMNT	MMXT	MMNT	MNTM
Boal et al. 2010	TX	2009	.	Cochran, Hockley, Terry, Yoakum Co.	Nest success	F	adult, subadult	9	0.222222222	page 10	SSO/SSB	Levelland, TX	-1.99	33	0	0	5	12	2	3.1	0	17.91	0	38.3	-4.4	28.43333333	11.83333333	20.13333333
Boal et al. 2010	TX	2008	.	Cochran, Hockley, Terry, Yoakum Co.	Nest initiation	F	adult, subadult	17	0.823529412	page 10	SSO/SSB	.	.	.	.	.	.	.	.	.	.	.	.	.	.	.	.	.
Boal et al. 2010	TX	2009	.	Cochran, Hockley, Terry, Yoakum Co.	Nest initiation	F	adult, subadult	11	0.727272727	page 10	SSO/SSB	.	.	.	.	.	.	.	.	.	.	.	.	.	.	.	.	.
Campbell 1972	NM	1962-1970	April to April (annual)	S. Roosevelt, N. Lea Co.	Survival	M	subadult	67	0.328	table 3	Sand Shinnery Oak	Crossroads 2, NM	-0.923125	62.5	3.5	1.125	104.875	28.875	3.25	4.86	0	35.24875	0	38.0625	-18.5625	23.00416667	6.1125	14.55520833
Campbell 1972	NM	1962-1970	April to April (annual)	S. Roosevelt, N. Lea Co.	Survival	M	adult	116	0.339	table 4 footnote	Sand Shinnery Oak	Crossroads 2, NM	-0.923125	62.5	3.5	1.125	104.875	28.875	3.25	4.86	0	35.24875	0	38.0625	-18.5625	23.00416667	6.1125	14.55520833
Copelin 1963	OK	1956	May, June	Ellis Co.	Nest success	F	adult, subadult	2	0	table 8, pg. 34	Sand Shinnery Oak	Arnett, OK	-5.04	37	0	0	7	9	0	2.03	0	10.6	0	40	-5.6	29.43333333	12.73333333	21.03333333
Copelin 1963	OK	1959	May	Ellis Co.	Nest success	F	adult, subadult	4	1	table 8, pg. 34	Sand Shinnery Oak	Arnett, OK	-0.73	16	0	0	6	14	4	4.95	0	25.8	0	38.3	-3.9	25.63333333	12.23333333	18.93333333
Copelin 1963	OK	1956	May, June	Ellis Co.	Clutch size	F	adult, subadult	3	9	table 8, pg. 34, SD	Sand Shinnery Oak	Arnett, OK	-3.94	2	6	0	114	7	1	3.91	0	9.43	0	33.3	-15.6	16.15	-2.2	6.933333333
Copelin 1963	OK	1959	May	Ellis Co.	Clutch size	F	adult, subadult	4	12	table 8, pg. 34, SD	Sand Shinnery Oak	Arnett, OK	-0.63	2	21	5	117	9	0	1.27	0.25	8.46	1.52	33.3	-24.4	13.26666667	-1.716666667	5.75
Copelin 1963	KS	1920	May, June	Liberal, Seward Co., KS	Clutch size	F	adult, subadult	3	12.33333333	table 8, pg. 34, SD	Sand Sagebrush	Liberal, KS	0.25	2	12	3	121	7	0	2.16	0.76	6.79	2.4	33.3	-24.4	13.76666667	-2.933333333	5.366666667
Copelin 1963	OK	1959	May	Ellis Co.	Egg hatchability	F	adult, subadult	4	0.977272727	table 8, pg. 34, SD	Sand Shinnery Oak	.	.	.	.	.	.	.	.	.	.	.	.	.	.	.	.	.
Davis 2009	NM	2004-2005	May	Milnesand Prairie Preserve, Roosevelt Co.	Nest success (1st attempt)	F	adult	21	0.761904762	pg. 324	Sand Shinnery Oak	Portales, NM	2.705	32.5	0	0	4	9	0.5	2.08	0	9.59	0	38.3	-2.8	28.41666667	10.73333333	19.6
Davis 2009	NM	2004-2005	June	Milnesand Prairie Preserve, Roosevelt Co.	Nest success (2nd attempt)	F	adult	3	0.333333333	pg. 324	Sand Shinnery Oak	Portales, NM	2.705	32.5	0	0	4	9	0.5	2.08	0	9.59	0	38.3	-2.8	28.41666667	10.73333333	19.6
Davis 2009	NM	2004	June 4 - June 22	Milnesand Prairie Preserve, Roosevelt Co.	Brood success (given nest success)	F	adult	6	0	pg. 324	Sand Shinnery Oak	.	.	.	.	.	.	.	.	.	.	.	.	.	.	.	.	.
Davis 2009	NM	2005	May 23 - Aug. 1	Milnesand Prairie Preserve, Roosevelt Co.	Brood success (given nest success)	F	adult	10	0.8	pg. 324	Sand Shinnery Oak	.	.	.	.	.	.	.	.	.	.	.	.	.	.	.	.	.
Davis 2009	NM	2004	May 3-9	Milnesand Prairie Preserve, Roosevelt Co.	Nest initiation	F	adult	7	1	pg. 324	Sand Shinnery Oak	.	.	.	.	.	.	.	.	.	.	.	.	.	.	.	.	.
Davis 2009	NM	2005	April 13- May 20	Milnesand Prairie Preserve, Roosevelt Co.	Nest initiation	F	adult	14	1	pg. 324	Sand Shinnery Oak	.	.	.	.	.	.	.	.	.	.	.	.	.	.	.	.	.
Davis 2009	NM	2004-2005	June	Milnesand Prairie Preserve, Roosevelt Co.	Renest initiation	F	adult	6	0.5	pg. 324	Sand Shinnery Oak	.	.	.	.	.	.	.	.	.	.	.	.	.	.	.	.	.
Fields 2004	KS	2002-2003	May	Gove Co.	Nest success (1st attempt)	F	adult, subadult	32	0.594	table 3.2, pg. 115, SE	Sand Sagebrush	Quinter, KS	-2.115	16.5	0.5	0	5.5	16	1.5	3.29	0	18.955	0.19	38.9	-7.2	24.63333333	9.45	17.01666667
Fields 2004	KS	2002-2003	June	Gove Co.	Nest success (2nd attempt)	F	adult, subadult	3	0	table 3.2, pg. 115, SE	Sand Sagebrush	Quinter, KS	-2.115	16.5	0.5	0	5.5	16	1.5	3.29	0	18.955	0.19	38.9	-7.2	24.63333333	9.45	17.01666667
Fields 2004	KS	2002-2003	May	Gove Co.	Clutch size (1st attempt)	F	adult, subadult	32	12.4	table 3.2, pg. 115, SE	Sand Sagebrush	Quinter, KS	-1.88	0	25	2.5	136	12.5	0.5	1.965	1.65	10.165	4.18	30.3	-20.85	11.225	-4.025	3.6
Fields 2004	KS	2002-2003	June	Gove Co.	Clutch size (2nd attempt)	F	adult, subadult	3	6.7	table 3.2, pg. 115, SE	Sand Sagebrush	Quinter, KS	-1.88	0	25	2.5	136	12.5	0.5	1.965	1.65	10.165	4.18	30.3	-20.85	11.225	-4.025	3.6
Fields 2004	KS	2002-2003	May	Gove Co.	Egg hatchability	F	adult, subadult	19	0.836	table 3.2, pg. 115, SE	Sand Sagebrush	.	.	.	.	.	.	.	.	.	.	.	.	.	.	.	.	.
Fields 2004	KS	2002-2003	May	Gove Co.	Nest initiation	F	adult, subadult	33	0.97	table 3.2, pg. 115, SE	Sand Sagebrush	.	.	.	.	.	.	.	.	.	.	.	.	.	.	.	.	.
Fields 2004	KS	2002-2003	June	Gove Co.	Renest initiation	F	adult, subadult	32	0.094	table 3.2, pg. 115, SE	Sand Sagebrush	.	.	.	.	.	.	.	.	.	.	.	.	.	.	.	.	.
Grisham 2012	NM	2006-2010	June	Roosevelt Co.	Nest success	F	adult, subadult	89	0.202247191	pg. 176	SSO/SSB	Portales, NM	-0.988	29	0	0	3.2	9.6	0.2	2.048	0	10.63	0.05	38.54	-3.22	29.27333333	10.78	20.02666667
Grisham 2012	TX	2008	March-August	Cochran, Hockley, Terry, Yoakum Co.	Survival	M	adult, subadult	17	0.8	pg. 20	SSO/SSB	Levelland, TX	-1.5	66	0	0	13	22	4	6.12	0	35.14	0.21	39.4	-7.2	28.25	12.15	20.18333333
Grisham 2012	TX	2009	March-August	Cochran, Hockley, Terry, Yoakum Co.	Survival	M	adult, subadult	16	0.79	pg. 20	SSO/SSB	Levelland, TX	-1.75	78	1	0	17	23	3	3.81	0	30.76	0.23	40.6	-7.2	28.75	12.53333333	20.65
Grisham 2012	TX	2010	March-August	Cochran, Hockley, Terry, Yoakum Co.	Survival	M	adult, subadult	11	0.89	pg. 20	SSO/SSB	Levelland, TX	2.43	68	0	0	10	20	7	5.99	0	38.69	0.15	39.4	-5.6	27.51666667	12.75	20.13333333
Grisham 2012	TX	2011	March-August	Cochran, Hockley, Terry, Yoakum Co.	Survival	M	adult, subadult	13	0.71	pg. 20	SSO/SSB	Levelland, TX	-4.72	113	0	0	11	3	0	1.14	0	2.57	0	42.8	-2.8	31.86666667	13.2	22.5
Grisham 2012	NM	2008-2010	30 days post hatch	Roosevelt Co.	Brood success	F	adult	18	0.222222222	pg. 176	SSO/SSB	.	.	.	.	.	.	.	.	.	.	.	.	.	.	.	.	.
Grisham 2012	TX	2008-2010	60 days post hatch	Cochran, Hockley, Terry, Yoakum Co.	Brood success	F	adult	16	0	pg. 148	SSO/SSB	.	.	.	.	.	.	.	.	.	.	.	.	.	.	.	.	.
Grisham et al. 2014	TX	2008	May- June	Cochran, Hockley, Terry, Yoakum Co.	Nest success	F	adult, subadult	14	0.5	table 2	SSO/SSB	Levelland, TX	-2.08	38	0	0	1	12	2	5.49	0	16.06	0	39.4	0	29.23333333	11.73333333	20.46666667
Grisham et al. 2014	TX	2010	May- June	Cochran, Hockley, Terry, Yoakum Co.	Nest success	F	adult, subadult	10	0.7	table 2	SSO/SSB	Levelland, TX	2.89	33	0	0	2	9	3	5.99	0	17.54	0	39.4	-1.7	28.1	12.6	20.36666667
Grisham et al. 2014	TX	2011	May- June	Cochran, Hockley, Terry, Yoakum Co.	Nest success	F	adult, subadult	3	0	table 2	SSO/SSB	Levelland, TX	-4.28	51	0	0	0	1	0	0.36	0	0.36	0	42.8	0.6	31.7	11.96666667	21.8
Grisham et al. 2014	TX	2008	May	Cochran, Hockley, Terry, Yoakum Co.	Clutch size	F	adult, subadult	9	6.3	table 2	SSO/SSB	Levelland, TX	-1.01	1	3	0	100	6	0	1.27	0.25	3.96	0.97	33.3	-11.1	17.5	0.583333333	9.066666667
Grisham et al. 2014	TX	2009	May	Cochran, Hockley, Terry, Yoakum Co.	Clutch size	F	adult, subadult	8	7.6	table 2	SSO/SSB	Levelland, TX	-0.52	0	4	0	90	9	0	2.24	0	8.21	0.33	31.7	-11.7	18.21666667	0.7	9.466666667
Grisham et al. 2014	TX	2010	May	Cochran, Hockley, Terry, Yoakum Co.	Clutch size	F	adult, subadult	9	9.3	table 2	SSO/SSB	Levelland, TX	0.22	1	8	0	108	15	2	4.14	1.27	20.38	4.12	34.4	-14.4	14.55	-0.5	7.033333333
Grisham et al. 2014	TX	2011	May	Cochran, Hockley, Terry, Yoakum Co.	Clutch size	F	adult, subadult	3	6.6	table 2	SSO/SSB	Levelland, TX	-1.29	0	5	2	106	4	1	3.33	0.25	6.44	0.46	31.1	-17.8	18.03333333	-0.733333333	8.65
Grisham et al. 2014	TX	2008	May- June	Cochran, Hockley, Terry, Yoakum Co.	Egg hatchability	F	adult, subadult	39	0.82	table 2	SSO/SSB	.	.	.	.	.	.	.	.	.	.	.	.	.	.	.	.	.
Grisham et al. 2014	TX	2009	May- June	Cochran, Hockley, Terry, Yoakum Co.	Egg hatchability	F	adult, subadult	9	1	table 2	SSO/SSB	.	.	.	.	.	.	.	.	.	.	.	.	.	.	.	.	.
Grisham et al. 2014	TX	2010	May- June	Cochran, Hockley, Terry, Yoakum Co.	Egg hatchability	F	adult, subadult	54	1	table 2	SSO/SSB	.	.	.	.	.	.	.	.	.	.	.	.	.	.	.	.	.
Grisham et al. 2014	TX	2010	May	Cochran, Hockley, Terry, Yoakum Co.	Nest initiation	F	adult, subadult	10	1	table 2	SSO/SSB	.	.	.	.	.	.	.	.	.	.	.	.	.	.	.	.	.
Grisham et al. 2014	TX	2011	May	Cochran, Hockley, Terry, Yoakum Co.	Nest initiation	F	adult, subadult	15	0.2	table 2	SSO/SSB	.	.	.	.	.	.	.	.	.	.	.	.	.	.	.	.	.
Grisham et al. 2014	TX	2008	May- June	Cochran, Hockley, Terry, Yoakum Co.	Renest initiation	F	adult, subadult	15	0.12	table 2	SSO/SSB	.	.	.	.	.	.	.	.	.	.	.	.	.	.	.	.	.
Grisham et al. 2014	TX	2009	May- June	Cochran, Hockley, Terry, Yoakum Co.	Renest initiation	F	adult, subadult	10	0.11	table 2	SSO/SSB	.	.	.	.	.	.	.	.	.	.	.	.	.	.	.	.	.
Grisham et al. 2014	TX	2010	May- June	Cochran, Hockley, Terry, Yoakum Co.	Renest initiation	F	adult, subadult	10	0.1	table 2	SSO/SSB	.	.	.	.	.	.	.	.	.	.	.	.	.	.	.	.	.
Grisham et al. 2014	TX	2011	May- June	Cochran, Hockley, Terry, Yoakum Co.	Renest initiation	F	adult, subadult	15	0	table 2	SSO/SSB	.	.	.	.	.	.	.	.	.	.	.	.	.	.	.	.	.
Hagen et al. 2002	KS	1999	April-August	Finney Co.	Nest success	F	adult	31	0.32	pg.523	Sand Sagebrush	Garden City Experimental Station	3.51	5	0	0	11	19	2	4.72	0	25.03	0	33.9	-5	23.83333333	8.333333333	16.1
Hagen et al. 2007	KS	1998	April-September	Garden City, Finney Co.	Survival	F	adult, subadult	23	0.788	pg.522, Table 3	Sand Sagebrush	Garden City Experimental Station	2.26	86	0	0	15	30	2	4.83	0	36.81	0	41.7	-3.9	28.96666667	12.41666667	20.7
Hagen et al. 2007	KS	1999	April-September	Garden City, Finney Co.	Survival	F	adult, subadult	34	0.802	pg.522, Table 3	Sand Sagebrush	Garden City Experimental Station	3.74	55	0	0	11	33	5	6.86	0	46.12	0	38.9	-5	27.35	12.05	19.7
Hagen et al. 2007	KS	2000	April-September	Garden City, Finney Co.	Survival	F	adult, subadult	26	0.571	pg.522, Table 3	Sand Sagebrush	Garden City Experimental Station	-0.43	89	0	0	13	19	2	2.87	0	25	0	40.6	-5	29.9	12.26666667	21.06666667
Hagen et al. 2007	KS	2001	April-September	Garden City, Finney Co.	Survival	F	adult, subadult	33	0.574	pg.522, Table 3	Sand Sagebrush	Garden City Experimental Station	0.51	83	0	0	3	24	4	7.11	0	44.39	0	40.6	-3.3	29.68333333	13.08333333	21.38333333
Hagen et al. 2007	KS	2002	April-September	Garden City, Finney Co.	Survival	F	adult, subadult	14	0.855	pg.522, Table 3	Sand Sagebrush	Garden City Experimental Station	-3.52	83	0	0	6	20	0	2.18	0	22.01	0	40.6	-5.6	29.53333333	13.2	21.36666667
Holt 2012	TX	2008	May	Gray and Hemphill Co.	Nest success (1st attempt)	F	adult	2	0.5	Table 3.3, pg. 83	SSO/SSB	Shamrock 2, TX	-2.08	36	0	0	0	10	3	4.62	0	20.39	0	42.2	1.1	29.1	12	20.56666667
Holt 2012	TX	2008	May	Gray and Hemphill Co.	Nest success (1st attempt)	F	subadult	4	0.5	Table 3.3, pg. 83	SSO/SSB	Shamrock 2, TX	-2.08	36	0	0	0	10	3	4.62	0	20.39	0	42.2	1.1	29.1	12	20.56666667
Holt 2012	TX	2009	May	Gray and Hemphill Co.	Nest success (1st attempt)	F	adult	3	1	Table 3.3, pg. 83	SSO/SSB	Shamrock 2, TX	-1.99	19	0	0	6	13	0	2.13	0	13.1	0	38.9	-2.8	26.46666667	11.93333333	19.2
Holt 2012	TX	2009	May	Gray and Hemphill Co.	Nest success (2nd attempt)	F	adult, subadult	3	0	Table 3.3, pg. 83	SSO/SSB	Shamrock 2, TX	-1.99	19	0	0	6	13	0	2.13	0	13.1	0	38.9	-2.8	26.46666667	11.93333333	19.2
Holt 2012	TX	2009	May	Gray and Hemphill Co.	Nest success (2nd attempt)	F	adult, subadult	2	0	Table 3.3, pg. 83	SSO/SSB	Shamrock 2, TX	-1.99	19	0	0	6	13	0	2.13	0	13.1	0	38.9	-2.8	26.46666667	11.93333333	19.2
Holt 2012	TX	2009	May	Gray and Hemphill Co.	Nest success (1st attempt)	F	subadult	3	0.333333333	Table 3.3, pg. 83	SSO/SSB	Shamrock 2, TX	-1.99	19	0	0	6	13	0	2.13	0	13.1	0	38.9	-2.8	26.46666667	11.93333333	19.2
Holt 2012	TX	2010	May	Gray and Hemphill Co.	Nest success (1st attempt)	F	subadult	3	0.333333333	Table 3.3, pg. 83	SSO/SSB	Shamrock 2, TX	2.89	32	0	0	2	13	4	6.38	0	28.32	0	38.3	-0.6	28.03333333	13.06666667	20.53333333
Holt 2012	TX	2008	May	Gray and Hemphill Co.	Clutch size (1st attempt)	F	adult	2	11.5	Table 3.3, pg. 83, SD	SSO/SSB	Shamrock 2, TX	-1.01	7	6	0	100	10	1	2.59	1.02	11.2	1.49	34.4	-13.9	16.21666667	-0.183333333	8.016666667
Holt 2012	TX	2008	May	Gray and Hemphill Co.	Clutch size (1st attempt)	F	subadult	4	11.25	Table 3.3, pg. 83, SD	SSO/SSB	Shamrock 2, TX	-1.01	7	6	0	100	10	1	2.59	1.02	11.2	1.49	34.4	-13.9	16.21666667	-0.183333333	8.016666667
Holt 2012	TX	2009	May	Gray and Hemphill Co.	Clutch size (1st attempt)	F	adult	3	12.66666667	Table 3.3, pg. 83, SD	SSO/SSB	Shamrock 2, TX	-0.52	0	6	0	95	10	2	4.95	0.76	18.67	2.59	30.6	-14.4	16.51666667	-0.216666667	8.1
Holt 2012	TX	2009	May	Gray and Hemphill Co.	Clutch size (1st attempt)	F	subadult	3	10.33333333	Table 3.3, pg. 83, SD	SSO/SSB	Shamrock 2, TX	-0.52	0	6	0	95	10	2	4.95	0.76	18.67	2.59	30.6	-14.4	16.51666667	-0.216666667	8.1
Holt 2012	TX	2009	May	Gray and Hemphill Co.	Clutch size (2nd attempt)	F	adult, subadult	3	8	Table 3.3, pg. 83, SD	SSO/SSB	Shamrock 2, TX	-0.52	0	6	0	95	10	2	4.95	0.76	18.67	2.59	30.6	-14.4	16.51666667	-0.216666667	8.1
Holt 2012	TX	2010	May	Gray and Hemphill Co.	Clutch size (1st attempt)	F	subadult	3	10	Table 3.3, pg. 83, SD	SSO/SSB	Shamrock 2, TX	0.22	2	11	0	98	13	1	2.67	1.27	19.24	6.11	32.8	-16.1	13.36666667	-0.866666667	6.25
Holt 2012	TX	2008-2010	June-Aug.	Gray and Hemphill Co.	Survival	M	adult	37	0.82	pg. 40, table 2.9, N on pg. 43 table 2.2	SSO/SSB	Shamrock 2, TX	-0.223333333	66.33333333	0	0	0	14.66666667	4	5.276666667	0	24.03	0	40.93333333	12.4	34.05555556	19.53333333	26.78888889
Holt 2012	TX	2008-2010	June-Aug.	Gray and Hemphill Co.	Survival	M	subadult	26	0.88	pg. 40, table 2.9, N on pg. 43 table 2.2	SSO/SSB	Shamrock 2, TX	-0.223333333	66.33333333	0	0	0	14.66666667	4	5.276666667	0	24.03	0	40.93333333	12.4	34.05555556	19.53333333	26.78888889
Holt 2012	TX	2008-2010	March-May	Gray and Hemphill Co.	Survival	M	adult	41	0.51	pg. 40, table 2.9, N on pg. 43 table 2.2	SSO/SSB	Shamrock 2, TX	-0.316666667	8.333333333	0.333333333	0	14	10.33333333	1.666666667	3.93	0.593333333	17.51333333	1.11	35.36666667	-7.4	22.6	6.511111111	14.56666667
Holt 2012	TX	2008-2010	March-May	Gray and Hemphill Co.	Survival	M	subadult	24	1	pg. 40, table 2.9, N on pg. 43 table 2.2	SSO/SSB	Shamrock 2, TX	-0.316666667	8.333333333	0.333333333	0	14	10.33333333	1.666666667	3.93	0.593333333	17.51333333	1.11	35.36666667	-7.4	22.6	6.511111111	14.56666667
Jamison 2000	KS	1997	annual (march to march)	Finney Co.	Survival	M	adult	75	0.47	pg. 154 (SE)	Sand Sagebrush	Garden City Experimental Station	2.84	60	15	1	149	40	6	6.93	2.79	62.22	5.56	39.4	-18.9	19.30833333	4.466666667	11.89166667
Jamison 2000	KS	1998	6-month (April- Sept)	Finney Co.	Survival	M	adult	82	0.29	pg. 154 (SE)	Sand Sagebrush	Garden City Experimental Station	2.26	86	0	0	15	30	2	4.83	0	36.81	0	41.7	-3.9	28.96666667	12.41666667	20.7
Jones 2009	TX	2001-2003	March-May	Wheeler, Hemphill, Limbscomb Co.	Nest Success	F	adult, subadult	5	0.4	pg. 24	Sand Shinnery Oak	Lipscomb, TX	-0.126666667	23	0	0	4.666666667	13.66666667	1	3.056666667	0	16.49	0	37.2	-4.633333333	27.24444444	10.74444444	19.01111111
Jones 2009	TX	2001-2003	March-May	Wheeler, Hemphill, Limbscomb Co.	Nest Success	F	adult, subadult	16	0.75	pg. 24	Sand Sagebrush	Lipscomb, TX	-0.126666667	23	0	0	4.666666667	13.66666667	1	3.056666667	0	16.49	0	37.2	-4.633333333	27.24444444	10.74444444	19.01111111
Jones 2009	TX	2001-2003	April-May (monthly)	Wheeler, Hemphill, Limbscomb Co.	Survival	both	adult, subadult	115	0.92	pg. 16	SSO/SSB	Lipscomb, TX	-0.068333333	68.33333333	0	0	1	18.33333333	2.666666667	7.67	0	32.49666667	0	40.56666667	0.933333333	30.50666667	15.59333333	23.05333333
Jones 2009	TX	2001-2003	June-July (monthly)	Wheeler, Hemphill, Limbscomb Co.	Survival	both	adult, subadult	115	0.93	pg. 16	SSO/SSB	Lipscomb, TX	-0.626666667	41.66666667	0	0	0	8	0.666666667	2.71	0	10.1	0	40.93333333	7.966666667	33.66666667	17.95	25.81666667
Jones 2009	TX	2001-2003	August-March (monthly	Wheeler, Hemphill, Limbscomb Co.	Survival	both	adult, subadult	115	0.96	pg. 16	SSO/SSB	Lipscomb, TX	-0.47	46	12	1	166	28	6	5.31	1.145	30.7672	0	39.45	-17.5	18.16616071	2.550892857	10.36446429
Kukal 2010	TX	2008-2010	Sept.- Feb.	Gray and Hemphill Co.	Survival	both	adult	41	0.626	pg 54	SSO/SSB	Shamrock 2, TX	-0.22	3.5	8	0	84	12.5	2	5.02	0.76	22.045	2.685	34.45	-15.25	16.51666667	1.458333333	8.958333333
Leonard 2008	TX	2007	April-June	Yoakum, Cochran Co.	Nest success	F	adult	10	0.4	pg. 25	Sand Shinnery Oak	Morton, TX	4.34	7	1	0	5	23	1	2.59	0.25	25.85	0.5	36.7	-4.4	25.86666667	10.3	18.1
Leonard 2008	TX	2006	April- Aug. (says breeding)	Yoakum, Cochran Co.	Survival	M	adult	5	0.8	pg. 16, Table 1, SE	Sand Shinnery Oak	Morton, TX	-2.86	92	0	0	0	20	1	2.92	0	20.07	0	39.4	2.2	32.22	15.02	23.64
Leonard 2008	TX	2006	April- Aug. (says breeding)	Yoakum, Cochran Co.	Survival	F	adult	24	0.71	pg. 16, Table 1, SE	Sand Shinnery Oak	Morton, TX	-2.86	92	0	0	0	20	1	2.92	0	20.07	0	39.4	2.2	32.22	15.02	23.64
Leonard 2008	TX	2007	April- Aug. (says breeding)	Yoakum, Cochran Co.	Survival	both	adult	9	0.42	pg. 16, Table 1, SE	Sand Shinnery Oak	Morton, TX	4.6	48	1	0	5	31	1	2.59	0.25	34.8	0.5	40.6	-4.4	28.66	13.38	21.02
Leonard 2008	TX	2007	April-June	Yoakum, Cochran Co.	Renest initiation	F	adult	6	0	pg. 25	Sand Shinnery Oak	.	.	.	.	.	.	.	.	.	.	.	.	.	.	.	.	.
Lyons et al. 2009	TX	2003-2005	April-May (monthly)	Yoakum, Cochran Co.	survival	both	adult, subadult	72	0.85	pg. 93	Sand Shinnery Oak	Morton, TX	1.586666667	10	0	0	3	5	1	3.353333333	0	8.223333333	0	38.3	-1.3	26.18333333	9.033333333	17.61666667
Lyons et al. 2009	TX	2003-2005	June-July (monthly)	Yoakum, Cochran Co.	survival	both	adult, subadult	72	0.89	pg. 93	Sand Shinnery Oak	Morton, TX	1.973333333	44.33333333	0	0	0	10	0	2.006666667	0	9.953333333	0	39.8	10.56666667	32.98333333	16.76666667	24.88333333
Lyons et al. 2009	TX	2003-2005	August-March (monthly)	Yoakum, Cochran Co.	survival	both	adult, subadult	72	0.93	pg. 93	Sand Shinnery Oak	Morton, TX	1.41	29	3	0	77.5	27	4	6.59	1.145	39.005	2.88	38.9	-14.2	20.0625	4.65	12.3625
Lyons et al. 2011	TX	2003-2007	May	Cochran, Yoakum Co.	Nest initiation	F	adult, subadult	52	0.615384615	pg. 226	SSO/SSB	.	.	.	.	.	.	.	.	.	.	.	.	.	.	.	.	.
Lyons et al. 2011	TX	2001-2003	May	Hemphill, Wheeler, Lipscomb Co.	Nest initiation	F	adult, subadult	32	0.625	pg. 226	Sand Shinnery Oak	.	.	.	.	.	.	.	.	.	.	.	.	.	.	.	.	.
Lyons et al. 2011	TX	2001-2003	May	Hemphill, Wheeler, Lipscomb Co.	Renest initiation	F	adult, subadult	3	0.333333333	pg. 226	radio transmitter	.	.	.	.	.	.	.	.	.	.	.	.	.	.	.	.	.
Merchant 1982	NM	1979	late April	Roosevelt & Lea Co.	nest success	F	adult	13	0.5	pg. 45	Sand Shinnery Oak	Crossroads 2, NM	2.62	20	0	0	4	14	1	3.18	0	13.77	0	37.8	-6.7	27.73333333	9.966666667	18.86666667
Merchant 1982	NM	1980	early May	Roosevelt & Lea Co.	nest success	F	adult	11	0	pg. 45	Sand Shinnery Oak	Crossroads 2, NM	-0.305	31	0	0	10	10	0	1.4	0	6.1	0	42.2	-4.4	29.96666667	10.13333333	20.06666667
Merchant 1982	NM	1979	20 April-4 May	Roosevelt & Lea Co.	Clutch size (1st attempt)	F	adult	10	10.1	pg. 44, Table 16	Sand Shinnery Oak	Crossroads 2, NM	1.71	0	9	2	94	12	1	4.32	0	11.49	0	31.1	-24.4	16.36666667	-0.183333333	8.1
Merchant 1982	NM	1979	13 May-3 June	Roosevelt & Lea Co.	Clutch size (2nd attempt)	F	adult	3	10.7	pg. 44, Table 16	Sand Shinnery Oak	Crossroads 2, NM	1.71	0	9	2	94	12	1	4.32	0	11.49	0	31.1	-24.4	16.36666667	-0.183333333	8.1
Merchant 1982	NM	1980	3 May-22 May	Roosevelt & Lea Co.	Clutch size (1st attempt)	F	adult	11	9.5	pg. 44, Table 16	Sand Shinnery Oak	Crossroads 2, NM	-0.815	8	3	0	115	5	0	0.94	0	3.15	0	36.1	-13.9	18.15	-0.8	8.7
Merchant 1982	NM	1979	late April	Roosevelt & Lea Co.	Nest initiation	F	adult	12	0.92	pg. 44, Table 16	Sand Shinnery Oak	.	.	.	.	.	.	.	.	.	.	.	.	.	.	.	.	.
Merchant 1982	NM	1980	early May	Roosevelt & Lea Co.	Nest initiation	F	adult	15	0.73	pg. 44, Table 16	Sand Shinnery Oak	.	.	.	.	.	.	.	.	.	.	.	.	.	.	.	.	.
Merchant 1982	NM	1979	mid-may	Roosevelt & Lea Co.	Renest initiation	F	adult	3	1	pg. 44, Table 16	Sand Shinnery Oak	.	.	.	.	.	.	.	.	.	.	.	.	.	.	.	.	.
Merchant 1982	NM	1980	late May	Roosevelt & Lea Co.	Renest initiation	F	adult	11	0	pg. 44, Table 16	Sand Shinnery Oak	.	.	.	.	.	.	.	.	.	.	.	.	.	.	.	.	.
Patten et al. 2005 (EER)	OK	2000	May-early July	Harper, Ellis, Beaver Co.	Clutch size	F	adult, subadult	5	10.6851	digitized from graph, fig. 5, pg. 245, SE	Sand Shinnery Oak	Buffalo, OK	0.4	2	1	0	85	9	4	5.84	0	18.25	1.27	32.8	-12.8	18.95	1.433333333	10.18333333
Patten et al. 2005 (EER)	OK	2001	May-early July	Harper, Ellis, Beaver Co.	Clutch size	F	adult, subadult	7	10.9601	digitized from graph, fig. 5, pg. 245, SE	Sand Shinnery Oak	Buffalo, OK	2.29	14	0	0	34	19	4	4.45	0	23.36	1.02	37.8	-8.9	18.68333333	5.333333333	11.98333333
Patten et al. 2005 (EER)	OK	2002	May-early July	Harper, Ellis, Beaver Co.	Clutch size	F	adult, subadult	7	12.6317	digitized from graph, fig. 5, pg. 245, SE	Sand Shinnery Oak	Buffalo, OK	-1.61	4	2	0	72	1	0	1.02	0	1.07	0	34.4	-15	19.68333333	3.016666667	11.35
Patten et al. 2005 (EER)	OK	2003	May-early July	Harper, Ellis, Beaver Co.	Clutch size	F	adult, subadult	4	11.351	digitized from graph, fig. 5, pg. 245, SE	Sand Shinnery Oak	Buffalo, OK	0.82	1	17	0	106	16	3	5.59	2.03	24.27	6.12	34.4	-17.2	12.21666667	-1.183333333	5.533333333
Patten et al. 2005 (EER)	NM	1999	May-mid-June	Roosevelt Co.	Clutch size	F	adult, subadult	2	8.543	digitized from graph, fig. 5, pg. 245, SE	Sand Shinnery Oak	Portales, NM	1.53	0	4	0	84	14	3	6.15	1.02	25.23	2.66	30.6	-15.6	17.85	1.066666667	9.483333333
Patten et al. 2005 (EER)	NM	2000	May-mid-June	Roosevelt Co.	Clutch size	F	adult, subadult	2	8.038	digitized from graph, fig. 5, pg. 245	Sand Shinnery Oak	Portales, NM	-1.22	0	0	0	98	5	0	2.36	0	5.36	0	31.7	-13.9	19.01666667	-0.466666667	9.266666667
Patten et al. 2005 (EER)	NM	2001	May-mid-June	Roosevelt Co.	Clutch size	F	adult, subadult	15	8.86	digitized from graph, fig. 5, pg. 245, SE	Sand Shinnery Oak	Portales, NM	2.98	4	6	0	109	18	3	5.51	1.02	30.27	4.03	35	-10.6	14.3	-0.383333333	6.95
Patten et al. 2005 (EER)	NM	2002	May-mid-June	Roosevelt Co.	Clutch size	F	adult, subadult	25	8.844	digitized from graph, fig. 5, pg. 245, SE	Sand Shinnery Oak	Portales, NM	-1.31	0	2	0	108	9	0	1.88	0.25	9.09	0.63	30	-13.9	17.35	-0.616666667	8.366666667
Patten et al. 2005 (EER)	NM	2003	May-mid-June	Roosevelt Co.	Clutch size	F	adult, subadult	13	8.55	digitized from graph, fig. 5, pg. 245, SE	Sand Shinnery Oak	Portales, NM	-1.49	0	2	0	101	10	1	3.63	1.02	12.67	1.07	28.3	-12.2	15.75	-0.233333333	7.75
Pirius et al. 2013	TX	2008-2009	Sept-Feb	Cochran, Hockley, Terry, Yoakum Co.	survival	both	adult	12	0.846	pg. 5	SSO/SSB	Levelland, TX	-0.04	2	3	0	78	9	1	3.86	0	11.67	0.1	32.2	-11.7	19.15	2.5	10.83333333
Pirius et al. 2013	TX	2009-2010	Sept-Feb	Cochran, Hockley, Terry, Yoakum Co.	survival	both	adult	21	0.827	pg. 5	SSO/SSB	Levelland, TX	-0.4	5	8	0	100	14	1	4.14	1.27	16.79	3.97	34.4	-14.4	16.21666667	1.4	8.833333333
Pirius et al. 2013	TX	2010-2011	Sept-Feb	Cochran, Hockley, Terry, Yoakum Co.	survival	both	adult	20	0.572	pg. 5	SSO/SSB	Levelland, TX	-1.02	12	5	2	95	7	1	3.33	0.25	9.35	0.46	36.1	-17.8	19.26666667	1.483333333	10.36666667
Pitman et al. 2005	KS	1997	.	Garden City, Finney Co.	Nest success	F	adult	25	0.08	pg. 1263, table 1	Sand Sagebrush	Garden City Experimental Station	1.81	8	1	0	14	17	3	6.93	0.51	28.8	0.5	38.9	-12.8	22.8	7.766666667	15.26666667
Pitman et al. 2005	KS	1998	.	Garden City, Finney Co.	Nest success	F	adult	19	0.368	pg. 1263, table 1	Sand Sagebrush	Garden City Experimental Station	2.37	26	0	0	15	14	0	2.36	0	11.36	0	41.7	-3.9	25.3	8.166666667	16.73333333
Pitman et al. 2005	KS	2000	.	Garden City, Finney Co.	Nest success	F	adult	54	0.222	pg. 1263, table 1	Sand Sagebrush	Garden City Experimental Station	0.16	23	0	0	11	10	1	2.79	0	12.78	0	38.3	-5	26.03333333	8.7	17.33333333
Pitman et al. 2005	KS	2001	.	Garden City, Finney Co.	Nest success	F	adult	41	0.268	pg. 1263, table 1	Sand Sagebrush	Garden City Experimental Station	1.15	18	0	0	3	15	3	7.11	0	31.31	0	37.8	-3.3	25.9	9.966666667	17.93333333
Pitman et al. 2005	KS	2002	.	Garden City, Finney Co.	Nest success	F	adult	32	0.313	pg. 1263, table 1	Sand Sagebrush	Garden City Experimental Station	-3.15	31	0	0	6	8	0	1.7	0	8.24	0	40.6	-5.6	27.13333333	10.33333333	18.73333333
Pitman et al. 2006 (Wilson J.)	KS	1997-2002	April 25 - June 1	Finney Co.	Clutch size (1st attempt)	F	subadult	61	11.8	pg. 26, Table 1	Sand Sagebrush	Garden city Experimental Station	1.568333333	1	17.33333333	3.333333333	137.5	11.66666667	0.333333333	2.185	1.82	12.33666667	4.555	33.15	-19.53333333	12.58055556	-3.808333333	4.391666667
Pitman et al. 2006 (Wilson J.)	KS	1997-2002	April 25 - June 1	Finney Co.	Clutch size (2nd attempt)	F	subadult	11	8.2	pg. 26, Table 1	Sand Sagebrush	Garden city Experimental Station	1.568333333	1	17.33333333	3.333333333	137.5	11.66666667	0.333333333	2.185	1.82	12.33666667	4.555	33.15	-19.53333333	12.58055556	-3.808333333	4.391666667
Pitman et al. 2006 (Wilson J.)	KS	1997-2002	May 25 - June 22	Finney Co.	Clutch size (1st attempt)	F	adult	81	12.3	pg. 26, Table 1	Sand Sagebrush	Garden city Experimental Station	1.568333333	1	17.33333333	3.333333333	137.5	11.66666667	0.333333333	2.185	1.82	12.33666667	4.555	33.15	-19.53333333	12.58055556	-3.808333333	4.391666667
Pitman et al. 2006 (Wilson J.)	KS	1997-2002	May 25 - June 22	Finney Co.	Clutch size (2nd attempt)	F	adult	14	7.3	pg. 26, Table 1	Sand Sagebrush	Garden city Experimental Station	1.568333333	1	17.33333333	3.333333333	137.5	11.66666667	0.333333333	2.185	1.82	12.33666667	4.555	33.15	-19.53333333	12.58055556	-3.808333333	4.391666667
Pitman et al. 2006 (Wilson J.)	KS	1997-2002	April 25 - June 1	Finney Co.	Nest initiation	F	adult	82	0.92	pg. 26, Table 1	Sand Sagebrush	.	.	.	.	.	.	.	.	.	.	.	.	.	.	.	.	.
Pitman et al. 2006 (Wilson J.)	KS	1997-2002	April 25 - June 1	Finney Co.	Nest initiation	F	subadult	70	0.94	pg. 26, Table 1	Sand Sagebrush	.	.	.	.	.	.	.	.	.	.	.	.	.	.	.	.	.
Pitman et al. 2006 (Wilson J.)	KS	1997-2002	May 25 - June 22	Finney Co.	Renest initiation	F	adult	54	0.31	pg. 26, Table 1	Sand Sagebrush	.	.	.	.	.	.	.	.	.	.	.	.	.	.	.	.	.
Pitman et al. 2006 (Wilson J.)	KS	1997-2002	May 25 - June 22	Finney Co.	Renest initiation	F	subadult	39	0.33	pg. 26, Table 1	Sand Sagebrush	.	.	.	.	.	.	.	.	.	.	.	.	.	.	.	.	.
Pitman et al. 2006 (WSB)	KS	1997-2003	60 days post hatch	Garden City, Finney Co.	Brood success	F	adult	196	0.107142857	pg. 677	Sand Sagebrush	.	.	.	.	.	.	.	.	.	.	.	.	.	.	.	.	.
Riley et al. 1992	NM	1976	March-June	Eastern Chaves Co. (BLM)	Nest Success	F	adult	8	0.8	pg. 385	Sand Shinnery Oak	Bitter Lakes NWR	-1.84	33	0	0	3	7	0	1.5	0	7.35	0	40.6	-3.9	29.43333333	9.666666667	19.56666667
Riley et al. 1992	NM	1977	March-June	Eastern Chaves Co. (BLM)	Nest Success	F	adult	12	0.333333333	pg. 385	Sand Shinnery Oak	Bitter Lakes NWR	-0.03	38	0	0	5	5	0	1.75	0	4.26	0	42.8	-5.6	30.7	10.66666667	20.73333333
Riley et al. 1992	NM	1978	March-June	Eastern Chaves Co. (BLM)	Nest Success	F	adult	19	0.105263158	pg. 385	Sand Shinnery Oak	Bitter Lakes NWR	-0.03	35	0	0	2	10	3	5.08	0	19.4	0	40.6	-3.9	30.6	10.4	20.53333333
Toole 2005	TX	2002	April-August	Hemphill & Lipscomb Co.	survival	both	adult	23	0.657	pg. 13, Table 1	Sand Sagebrush	Lipscomb, TX	-1.93	74	0	0	4	24	3	3.51	0	31.51	0	38.9	-3.9	29.92	14.34	22.16
Toole 2005	TX	2001	April-August	Hemphill Co.	survival	both	adult	24	0.594	pg. 13, Table 1	Sand Sagebrush	Candian, TX	0.47	75	0	0	0	24	3	4.85	0	36.85	0	42.8	1.1	31.4	15.74	23.56
